# Supplementary material for: Identification of bioactive peptides from a Brazilian kefir sample, and their anti-Alzheimer potential in Drosophila melanogaster
Source: Sci Rep. 2022 Jun 30;12:11065. doi: 10.1038/s41598-022-15297-1 (PMC9246878; doi:10.1038/s41598-022-15297-1)
Supplement: Supplementary file 1 — Supplementary Table S1. [file 41598_2022_15297_MOESM1_ESM.xlsx]

## Sheet: Planilha1
Title: Identification of bioactive peptides from a Brazilian kefir sample, and their anti-Alzheimer potential in Drosophila melanogaster
Authors: Serena Mares Malta 1,*, Letícia Leandro Batista 1, Heitor Cappato Guerra Silva 1, Rodrigo Rodrigues Franco 1, Matheus Henrique Silva 1, Tamiris Sabrina Rodrigues 1, Lucas Ian Veloso Correia 1, Mário Machado Martins 1,Gabriela Venturini 2, Foued Salmen Espindola 1, Murilo Vieira da Silva 3 and Carlos Ueira-Vieira 1,*
Supplementary Table S1: Results of in silico prediction of physicochemical parameters and bioactivities from main milk proteins
Source	Peptide Sequence	Peptide ranker	Solubility	MM (Da)	pI	Net charge at pH 7	Function	Protein	IC50 (µM)	DOI
DataBase	YPFVPGLP	0.86	Poor	889.17	5.88	0.00	satiety immunomodulatory Anxiolytic ACE-inhibitory Antioxidant	β-casein	500	10.1039/c4fo00164h 10.1016/j.jff.2014.03.018 10.1007/BF02496839 10.3390/foods9080991
	VYPFPGPI	0.84	Poor	889.17	5.88	0.00	Antioxidant ACE-inhibitory PEP-inhibitory	β-casein	50	10.3390/foods9080991 10.3390/foods9080991 10.1271/bbb.56.976
	VAPFPEVFG	0.77	Poor	962.23	4.00	-1.00	ACE-inhibitory	α-S1-casein	650	10.1021/jf049510t
	EMPFPK	0.76	Good	747.98	6.35	0.00	ACE-inhibitory	α-S1-casein	650	10.1021/jf049510t
	LVYPFPGPI	0.74	Poor	1002.35	5.88	0.00	Antimicrobial ACE-inhibitory	β-casein	565.58	10.1016/S0958-6946(98)00048-X
	VYPFPGPIPN	0.72	Poor	1100.42	5.88	0.00	Antioxidant ACE-inhibitory	β-casein	6.2	10.1007/s00217-012-1894-5, 10.3390/antiox9020117 10.3168/jds.S0022-0302(05)73032-0
	SLPQNIPPLTQTPVVVPPFL	0.68	Poor	2157.89	5.88	0.00	ACE-inhibitory	β-casein	450	10.1128/AEM.00096-07
	VYPFPGPIPNS	0.54	Poor	1187.51	5.88	0.00	Antioxidant ACE-inhibitory	β-casein	6.2	10.1007/s00217-012-1894-5, 10.3390/antiox9020117
	NIPPLTQTPVVVPPF	0.49	Poor	1619.16	5.88	0.00	ACE-inhibitory	β-casein	450	10.1128/AEM.00096-07
	VVPPFLQPE	0.48	Poor	1025.34	4.00	-1.00	Antimicrobial ACE-inhibitory	β-casein	749	10.1017/S0007114511001085 10.3168/jds.S0022-0302(98)75878-3
	PVVVPPFLQPEV	0.42	Poor	1320.77	4.00	-1.00	Antimicrobial ACE-inhibitory	β-casein	749	10.1017/S0007114511001085 10.3168/jds.S0022-0302(98)75878-3
	SLPQNIPPLTQ	0.42	Poor	1207.56	5.88	0.00	DPP-IV Inhibitory	β-casein	205.2	10.1016/j.peptides.2016.03.005
	NIPPLTQTPVVVPPFLQPE	0.36	Poor	2086.75	4.00	-1.00	ACE-inhibitory	β-casein	450	10.1128/AEM.00096-07
	NIPPLTQTPVVVPPFLQPEV	0.36	Poor	2185.90	4.00	-1.00	ACE-inhibitory	β-casein	450	10.1128/AEM.00096-07
	IPPLTQTPVVVPPFLQPEV	0.35	Poor	2071.78	4.00	-1.00	ACE-inhibitory	β-casein	450	10.1128/AEM.00096-07
	TQTPVVVPPFL	0.33	Poor	1197.60	5.88	0.00	ACE-inhibitory	β-casein	749	10.3168/jds.S0022-0302(98)75878-3
	VVVPPFLQPEV	0.32	Poor	1223.64	4.00	-1.00	ACE-inhibitory	β-casein	749	10.3168/jds.S0022-0302(98)75878-3
	NIPPLTQTP	0.37	Poor	980.26	5.88	0.00	ACE-inhibitory	β-casein	17.3	10.1128/AEM.66.9.3898-3904.2000
	TPVVVPPFLQPEV	0.29	Poor	1421.89	4.00	-1.00	Antioxidant Antimicrobial ACE-inhibitory	β-casein	749	10.1016/j.foodchem.2010.05.029 10.1017/S0007114511001085 10.3168/jds.S0022-0302(98)75878-3
	TQTPVVVPPFLQPEV	0.17	Poor	1651.16	4.00	-1.00	Antioxidant	β-casein		10.1016/j.foodchem.2010.05.029
	VEELKPTPEGDLE	0.14	Good	1455.77	3.91	-4.00	Antimicrobial Antioxidant	β- lactoglobulin		10.1017/S0007114511001085 10.3390/ijms19071955
	SLPQNIPPLTQTP VVVPPFLQPEV	0.11	Poor	2611.45	4.00	-1.00	ACE-inhibitory	β-casein	144	10.3168/jds.S0022-0302(94)77026-0
Source	Peptide Sequence	Peptide ranker	Solubility	MM (Da)	pI	Net charge at pH 7	Function	Protein	IC50 (µM)	DOI
De novo	AAEPVSLNGMF	0.77	Poor	1135.29	4.00	-1
	HQPHQPLPPT	0.62	Poor	1151.29	6.92	0.2	Anti-inflammatory ACE-inhibitory	β-casein		10.3168/jds.2019-17976
	VPPFLQPEV	0.53	Poor	1025.21	4.00	-1		β-casein		10.1017/S0007114511001085
	VVPPFLQPEV	0.45	Poor	1124.35	4.00	-1	Antimicrobial	β-casein
	NIPPLTQTPVVVPPFLQPE	0.36	Poor	2086.46	4.00	-1	ACE-inhibitory	β-casein		10.1128/AEM.00096-07
	TENKIPVYAFKLPV	0.33	Poor	1618.94	8.17	1		β-casein
	VVVPPFLQPEV	0.32	Poor	1223.48	4.00	-1	Antimicrobial ACE-inhibitory	β-casein	749	10.1017/S0007114511001085 10.3168/jds.S0022-0302(98)75878-3
	NIPPLTQTP	0.30	Poor	980.13	5.52	0	ACE-inhibitory	β-casein	173.3	10.1128/AEM.66.9.3898-3904.2000
	GAVDIPIAKQV	0.29	Good	1110.32	5.84	0		β-casein
	RNAIDFCLEQAG	0.29	Good	1336.49	4.37	-1.1		β-casein
	TPVVVPPFLQPEV	0.29	Poor	1421.70	4.00	-1	Antioxidant Antimicrobial ACE-inhibitory	β-casein	749	10.1016/j.foodchem.2010.05.029 10.1017/S0007114511001085 10.3168/jds.S0022-0302(98)75878-3
	IPPLTQTPV	0.25	Poor	965.16	5.52	0	ACE-inhibitory	β-casein	173.3	10.1128/AEM.66.9.3898-3904.2000
	TQTPVVVPPFLQPEV	0.17	Poor	1650.94	4.00	-1	Antioxidant	β-casein		10.1016/j.foodchem.2010.05.029
	VEELKPTPEGDLEI	0.13	Good	1568.74	3.91	-4	Antioxidant Antimicrobial	β- lactoglobulin		10.3390/ijms19071955
